# Supplementary material for: Repulsive Axon Guidance by Draxin Is Mediated by Protein Kinase B (Akt), Glycogen Synthase Kinase-3β (GSK-3β) and Microtubule-Associated Protein 1B
Source: PLoS One. 2015 Mar 16;10(3):e0119524. doi: 10.1371/journal.pone.0119524 (PMC4361590; doi:10.1371/journal.pone.0119524)
Supplement: S1 Dataset — (XLSX) [file pone.0119524.s003.xlsx]

## Sheet: Fig. 1
Figure 1B_explant outgrowth_draxin
	Wild-type
		expt1	expt2	expt3	Average	SD	SEM
	Vehicle	239.08	243.1	215	232.393	15.1966	8.77375
	draxin	111.2	116.088	134.95	120.746	12.5415	7.24082
	MAP1B-/-
		expt1	expt2	expt3	Average	SD	SEM
	Vehicle	218.3	220.6	186.8	208.567	18.8855	10.9036
	draxin	201.2	230.3	189.283	206.928	21.1	12.1821
		Wild-type	MAP1B-/-			SEM	SEM
	Vehicle	232.393	208.567			8.77375	10.9036
	draxin	120.746	206.928			7.24082	12.1821
Figure 1B_explant outgrowth_Sema3A
	Wild-type
		expt1	expt2	expt3	Average	SD	SEM
	Vehicle	212	203.8	230.1	215.3	13.457	7.76938
	Sema3a	123	164.98	132.2	140.06	22.0661	12.7399
	MAP1B-/-
		expt1	expt2	expt3	Average	SD	SEM
	Vehicle	215	232.9	268.8	238.9	27.3973	15.8178
	Sema3a	187.28	243.1	200.1	210.16	29.2382	16.8807
		Wild-type	MAP1B-/-			SEM	SEM
	Vehicle	215.333	238.9			7.76938	15.8178
	Sema3a	140.06	210.16			12.7399	16.8807
Figure 1D_growth cone collapse_draxin
	Wild-type
		expt1	expt2	expt3	mean	SD	SEM
	Vehicle	19.8	30.86	25.3	25.32	5.53003	3.19276
	draxin	63.2	77.1	61.6	67.3	8.52467	4.92172
	MAP1B-/-
		expt1	expt2	expt3	mean	SD	SEM
	Vehicle	31	26.2	19.1	25.4333	5.98693	3.45656
	draxin	25.8	35.7	31.2	30.9	4.95681	2.86182
			wild-type	MAP1B-/-		SEM	SEM
		vehicle	25.32	25.4		3.19276	3.45656
		draxin	67.3	30.9		4.92172	2.86182
Figure 1D_growth cone collapse_Sema3A
	Wild-type	expt1	expt2	expt3	average	SD	SEM
	vehicle	17.2	22.2	25.53	21.6433	4.19281	2.42072
	sema3a(100ng/ml)	43	61.5	62.85	55.7833	11.0913	6.40354
	MAP1B-/-
		expt1	expt2	expt3	average	SD	SEM
	vehicle	16.21	30.3	24	23.5033	7.05812	4.07501
	sema3a(100ng/ml)	21.05	45.8	21.8	29.55	14.0779	8.12788
		wild-type	MAP1B-/-			SEM	SEM
	vehicle	21.6433	23.5033			2.42072	4.07501
	sema3a	55.7833	29.55			6.40354	8.12788

## Sheet: Fig. 2
Figure_2B
		expt1	expt2	expt3	average	SD	SEM
	0min	1	1	1	1	0	0
	30min	1.37		2.1	1.735	0.516188	0.298021
	60min	1.3	2.2	2	1.83333	0.472582	0.272845
	30min+SB216763	0.5	0.3	0.32	0.373333	0.110151	0.0635959
	60min+SB216763	0.25	0.2	0.5	0.316667	0.160728	0.0927961
		Average	SEM
	0min	1	0
	60min	2	0.27
	60min+SB216763	0.31	0.09
Figure_2D
					average	SD	SEM
	0min	1	1	1	1	0	0
	10min	1.2	1	1.28	1.16	0.144222	0.10198
	30min	1.1	1.14	1.17	1.13667	0.0351188	0.0248328
	60min	1.2	1.1	1.24	1.18	0.072111	0.0509902
	0min	1	0
	10min	1.16	0.1
	30min	1.14	0.02
	60min	1.18	0.05

## Sheet: Fig. 3
Figure_3A_Akt										Figure_3A_GSK
	expt1	expt2	expt3	expt4	average	SD	SEM
											expt1	expt2	expt3	expt4
0min	1	1	1	1	1	0	0			GSK					average	SD	SEM
30min	0.43	0.599313	0.46	0.69	0.544828	0.121689	0.0608446			0min	1	1	1	1	1	0	0
60min	0.91	0.66827	0.45	0.48	0.627068	0.21192	0.10596			30min	0.532036	0.459669	0.456326		0.482677	0.0427786	0.0246982
										60min	0.0428592	0.868954	0.313245	0.567857	0.448229	0.353018	0.176509
	average	SD	SEM								average	SD	SEM
0min	1	0	0							0min	1	0	0
30min	0.542328	0.124895	0.0624475							30min	0.482677	0.0427786	0.0246982
60min	0.624568	0.207482	0.103741							60min	0.448229	0.353018	0.176509
Figure_3B
	expt1	expt2	expt3	Average	SD	SEM
0min	1	1	1	1	0	0
10min	0.9	0.81	0.77	0.826667	0.0665833	0.0384419
30min	0.83	0.85	0.76	0.813333	0.0472582	0.0272845
60min	0.77	0.81	0.86	0.813333	0.0450925	0.0260342
0min	1	0
10min	0.826667	0.038
30min	0.813333	0.027
60min	0.813333	0.0260342

## Sheet: Fig. 4
Figure_4B									Figure_4C
		expt1	expt2	expt3	average (n=120)	STDEV	SEM				expt1	expt2	expt3	average (n=120)	STDEV	SEM
	control	23.6	28.5	25.9	26	2.45153	1.41539			control	29.2	26.6	23.7	26.5	2.75136	1.5885
	draxin	58.9	62.98	64.14	62.0067	2.75226	1.58902			draxin	61.7	63.6	62.6	62.6333	0.950438	0.548736
	DMSO	12.1	8.3	38.7	19.7	16.5638	9.56312			DMSO	29.5	46.8	29.89	35.3967	9.8775	5.70278
	SB-216763	22.4	22.8	29.79	24.9967	4.15596	2.39945			wortmanin	67.1	58.8	80.4	68.7667	10.896	6.29082
	SB-216763+draxin	17.8	18.1	25.5	20.4667	4.36157	2.51816			wortmanin+draxin	76.3	76.4	71.4	74.7	2.85832	1.65025
		average	SEM								average	STDEV	SEM
	control	26	1.4							control	26.5	2.12132	1.5
	draxin	62	1.5							draxin	62.61	0.763675	0.54
	DMSO	19.7	9.5							DMSO	35.3	8.06102	5.7
	SB-216763	25	2.3							wortmanin	68.75	8.83883	6.25
	SB-216763 +draxin	20.4	2.5							wortmanin+draxin	74.735	2.35467	1.665

## Sheet: Fig. 5
Figure_5B
	expt1	expt2	expt3	average (n=120)	SD	SEM
GFP	22.2	13	18	17.7333	4.60579	2.65916
GFP+DRX	41	69.6	52	54.2	14.4264	8.32907
AktCA	15.7	10	13	12.9	2.85132	1.64621
AktCA+DRX	23.5	33	14	23.5	9.5	5.48483
AktDN	37.5	38	36.4	37.3	0.818535	0.472582
AKtDN+DRX	47.6	54.3	51.1	51	3.35112	1.93477
	average	SD	SEM
GFP+Empty vector	17.7333	4.60579	2.65916
GFP+Empty vector+draxin	54.2	14.4264	8.32907
AktCA+GFP	12.9	2.85132	1.64621
AktCA+GFP+draxin	23.5	9.5	5.48483
AktDN+GFP	37.3	0.818535	0.472582
AKtDN+GFP+draxin	51	3.35112	1.93477

## Sheet: Fig. 6
Figure 6B
	expt1	expt2	expt3	avearge (n=120)	SD	SEM
vehicle	29.1	17.2	23.1	23.1333	5.95007	3.43527
Draxin	61.7	61.7	57.5	60.3	2.42487	1.4
DCC(1µg/ml)	21.05	38.4	29.1	29.5167	8.6825	5.01284
DCC(5µg/ml)	35.13	21.08	29.5	28.57	7.07102	4.08245
DCC(10µg/ml)	28.5	35	32.1	31.8667	3.25628	1.88001
DCC(1µg/ml)+draxin	53.12	26.6	40.3	40.0067	13.2624	7.65707
DCC(5µg/ml)+draxin	40	23	32.2	31.7333	8.5096	4.91302
DCC(10µg/ml)+draxin	33.3	35	34.9	34.4	0.953939	0.550757
IgG (5µg/ml)	31.32	28.18	27.6	29.0333	2.00143	1.15553
IgG(5µg/ml)+draxin	58.2	61.7	65.4	61.7667	3.60046	2.07873
	Average	SEM
control	23.1333	3.4
Draxin	60.3	1.4
IGG	25.67	4.2
IGG(1µg/ml)+draxin	63.2	5.6
DCC(1µg/ml)	29.5167	5.01
DCC(1µg/ml)+draxin	40.0067	7.6
DCC(5µg/ml)	28.57	4.08
DCC(5µg/ml)+draxin	31.7333	4.9
IgG (5µg/ml)	29.0333	1.15553
IgG(5µg/ml)+draxin	61.7667	2.07873
